# Supplementary material for: Identification of Amino Acids and Polyphenolic Metabolites in Human Plasma by UHPLC-ESI-QTOF-MS/MS, after the Chronic Intake of a Functional Meal in an Elderly Population
Source: Foods. 2024 Aug 6;13(16):2471. doi: 10.3390/foods13162471 (PMC11354128; doi:10.3390/foods13162471)
Supplement: Supplementary file 1 [file foods-13-02471-s001.zip]

Archive with 1 entries (1 files):
- foods-3078485-supplementary.pdf
